# Supplementary material for: Dogs fail to reciprocate the receipt of food from a human in a food-giving task
Source: PLoS One. 2021 Jul 14;16(7):e0253277. doi: 10.1371/journal.pone.0253277 (PMC8279367; doi:10.1371/journal.pone.0253277)
Supplement: S1 Dataset — (XLSX) [file pone.0253277.s012.xlsx]

## Sheet: Study 1 - No. of presses
observation	subject_ID	human_type	condition	condition_order	day_order	human_experience_order	human_ID	presses	no_press
1	A1	H	T	1	2	U	A	5	15
2	A1	H	SFC	2	2	U	A	4	16
3	A1	H	AC	3	2	U	A	2	18
4	A1	U	T	1	1	U	B	10	10
5	A1	U	SFC	2	1	U	B	9	11
6	A1	U	AC	3	1	U	B	7	13
7	B1	H	T	2	1	H	D	16	4
8	B1	H	SFC	1	1	H	D	16	4
9	B1	H	AC	3	1	H	D	7	13
10	B1	U	T	2	2	H	E	9	11
11	B1	U	SFC	1	2	H	E	9	11
12	B1	U	AC	3	2	H	E	2	18
13	C1	H	T	3	2	U	E	2	18
14	C1	H	SFC	1	2	U	E	8	12
15	C1	H	AC	2	2	U	E	5	15
16	C1	U	T	3	1	U	D	9	11
17	C1	U	SFC	1	1	U	D	20	0
18	C1	U	AC	2	1	U	D	14	6
19	D1	H	T	3	2	H	A	8	12
20	D1	H	SFC	2	2	H	A	15	5
21	D1	H	AC	1	2	H	A	18	2
22	D1	U	T	3	1	H	G	12	8
23	D1	U	SFC	2	1	H	G	15	5
24	D1	U	AC	1	1	H	G	19	1
25	E1	H	T	2	2	H	A	6	14
26	E1	H	SFC	3	2	H	A	5	15
27	E1	H	AC	1	2	H	A	4	16
28	E1	U	T	2	1	H	G	10	10
29	E1	U	SFC	3	1	H	G	10	10
30	E1	U	AC	1	1	H	G	10	10
31	F1	H	T	1	2	U	A	4	16
32	F1	H	SFC	3	2	U	A	3	17
33	F1	H	AC	2	2	U	A	3	17
34	F1	U	T	1	1	U	C	0	20
35	F1	U	SFC	3	1	U	C	2	18
36	F1	U	AC	2	1	U	C	5	15
37	G1	H	T	2	2	H	B	13	7
38	G1	H	SFC	3	2	H	B	14	6
39	G1	H	AC	1	2	H	B	17	3
40	G1	U	T	2	1	H	F	11	9
41	G1	U	SFC	3	1	H	F	18	2
42	G1	U	AC	1	1	H	F	19	1
43	H1	H	T	3	2	U	B	12	8
44	H1	H	SFC	2	2	U	B	13	7
45	H1	H	AC	1	2	U	B	17	3
46	H1	U	T	3	1	U	G	17	3
47	H1	U	SFC	2	1	U	G	16	4
48	H1	U	AC	1	1	U	G	18	2
49	I1	H	T	1	1	H	A	16	4
50	I1	H	SFC	2	1	H	A	17	3
51	I1	H	AC	3	1	H	A	10	10
52	I1	U	T	1	2	H	H	11	9
53	I1	U	SFC	2	2	H	H	8	12
54	I1	U	AC	3	2	H	H	2	18
55	J1	H	T	2	1	U	G	4	16
56	J1	H	SFC	3	1	U	G	5	15
57	J1	H	AC	1	1	U	G	10	10
58	J1	U	T	2	2	U	A	5	15
59	J1	U	SFC	3	2	U	A	4	16
60	J1	U	AC	1	2	U	A	6	14
61	K1	H	T	2	2	U	H	1	19
62	K1	H	SFC	1	2	U	H	2	18
63	K1	H	AC	3	2	U	H	1	19
64	K1	U	T	2	1	U	B	6	14
65	K1	U	SFC	1	1	U	B	5	15
66	K1	U	AC	3	1	U	B	4	16
67	L1	H	T	3	2	U	H	6	14
68	L1	H	SFC	1	2	U	H	14	6
69	L1	H	AC	2	2	U	H	8	12
70	L1	U	T	3	1	U	A	17	3
71	L1	U	SFC	1	1	U	A	15	5
72	L1	U	AC	2	1	U	A	10	10
73	M1	H	T	2	1	H	C	3	17
74	M1	H	SFC	3	1	H	C	5	15
75	M1	H	AC	1	1	H	C	7	13
76	M1	U	T	2	2	H	A	0	20
77	M1	U	SFC	3	2	H	A	3	17
78	M1	U	AC	1	2	H	A	4	16
79	N1	H	T	3	1	H	A	10	10
80	N1	H	SFC	2	1	H	A	7	13
81	N1	H	AC	1	1	H	A	14	6
82	N1	U	T	3	2	H	F	5	15
83	N1	U	SFC	2	2	H	F	6	14
84	N1	U	AC	1	2	H	F	8	12
85	O1	H	T	1	2	U	H	2	18
86	O1	H	SFC	3	2	U	H	0	20
87	O1	H	AC	2	2	U	H	2	18
88	O1	U	T	1	1	U	A	6	14
89	O1	U	SFC	3	1	U	A	0	20
90	O1	U	AC	2	1	U	A	4	16
91	P1	H	T	1	1	U	F	18	2
92	P1	H	SFC	3	1	U	F	11	9
93	P1	H	AC	2	1	U	F	16	4
94	P1	U	T	1	2	U	B	12	8
95	P1	U	SFC	3	2	U	B	2	18
96	P1	U	AC	2	2	U	B	4	16
97	Q1	H	T	1	2	H	H	19	1
98	Q1	H	SFC	3	2	H	H	11	9
99	Q1	H	AC	2	2	H	H	13	7
100	Q1	U	T	1	1	H	I	18	2
101	Q1	U	SFC	3	1	H	I	12	8
102	Q1	U	AC	2	1	H	I	15	5
103	R1	H	T	3	1	U	I	15	5
104	R1	H	SFC	1	1	U	I	15	5
105	R1	H	AC	2	1	U	I	7	13
106	R1	U	T	3	2	U	H	11	9
107	R1	U	SFC	1	2	U	H	8	12
108	R1	U	AC	2	2	U	H	4	16
109	S1	H	T	3	1	H	J	10	10
110	S1	H	SFC	2	1	H	J	10	10
111	S1	H	AC	1	1	H	J	16	4
112	S1	U	T	3	2	H	K	3	17
113	S1	U	SFC	2	2	H	K	4	16
114	S1	U	AC	1	2	H	K	7	13
115	T1	H	T	1	2	U	L	4	16
116	T1	H	SFC	2	2	U	L	3	17
117	T1	H	AC	3	2	U	L	1	19
118	T1	U	T	1	1	U	A	10	10
119	T1	U	SFC	2	1	U	A	0	20
120	T1	U	AC	3	1	U	A	4	16
121	U1	H	T	2	1	U	K	14	6
122	U1	H	SFC	1	1	U	K	13	7
123	U1	H	AC	3	1	U	K	9	11
124	U1	U	T	2	2	U	J	7	13
125	U1	U	SFC	1	2	U	J	9	11
126	U1	U	AC	3	2	U	J	2	18

## Sheet: Study 1 - Latency to approach
observation	subject_ID	human_type	day_order	human_experience_order	human_ID	test_dur	lat_prox	start_time	event
1	A1	H	2	U	A	300	13.6	0	2
2	A1	U	1	U	B	300	1.4	0	2
3	B1	H	1	H	D	300	2	0	2
4	B1	U	2	H	E	300	1.8	0	2
5	C1	H	2	U	E	300	5.2	0	2
6	C1	U	1	U	D	300	2.4	0	2
7	D1	H	2	H	A	300	45	0	2
8	D1	U	1	H	G	300	17.6	0	2
9	E1	H	2	H	A	300	301	0	1
10	E1	U	1	H	G	300	2	0	2
11	F1	H	2	U	A	300	2	0	2
12	F1	U	1	U	C	300	5	0	2
13	G1	H	2	H	B	300	2	0	2
14	G1	U	1	H	F	300	1	0	2
15	H1	H	2	U	B	300	1.2	0	2
16	H1	U	1	U	G	300	1.4	0	2
17	I1	H	1	H	A	300	4.4	0	2
18	I1	U	2	H	H	300	1.2	0	2
19	J1	H	1	U	G	300	1.2	0	2
20	J1	U	2	U	A	300	1.4	0	2
21	K1	H	2	U	H	300	1	0	2
22	K1	U	1	U	B	300	1.4	0	2
23	L1	H	2	U	H	300	22.8	0	2
24	L1	U	1	U	A	300	28.4	0	2
25	M1	H	1	H	C	300	3.4	0	2
26	M1	U	2	H	A	300	1.6	0	2
27	N1	H	1	H	A	300	85	0	2
28	O1	H	2	U	H	300	1.2	0	2
29	O1	U	1	U	A	300	5.2	0	2
30	P1	H	1	U	F	300	1.6	0	2
31	P1	U	2	U	B	300	14.4	0	2
32	Q1	H	2	H	H	300	2.4	0	2
33	Q1	U	1	H	I	300	2.2	0	2
34	R1	H	1	U	I	300	2	0	2
35	R1	U	2	U	H	300	1.4	0	2
36	S1	H	1	H	J	300	2.2	0	2
37	S1	U	2	H	K	300	2	0	2
38	T1	H	2	U	L	300	3.4	0	2
39	T1	U	1	U	A	300	1.8	0	2
40	U1	H	1	U	K	300	1.2	0	2
41	U1	U	2	U	J	300	1.4	0	2

## Sheet: Study 1 - Duration of proximity
observation	subject_ID	human_type	day_order	human_experience_order	human_ID	dur_prox_human	test_dur	prop_dur
1	A1	H	2	U	A	3.2	300	0.0106667
2	A1	U	1	U	B	31.4	300	0.104667
3	B1	H	1	H	D	2.6	300	0.00866667
4	B1	U	2	H	E	2	300	0.00666667
5	C1	H	2	U	E	13.8	300	0.046
6	C1	U	1	U	D	11.6	300	0.0386667
7	D1	H	2	H	A	2	300	0.00666667
8	D1	U	1	H	G	1.8	300	0.006
9	E1	H	2	H	A	0	300	0
10	E1	U	1	H	G	2.6	300	0.00866667
11	F1	H	2	U	A	214	300	0.713333
12	F1	U	1	U	C	204.4	300	0.681333
13	G1	H	2	H	B	93.4	300	0.311333
14	G1	U	1	H	F	68.4	300	0.228
15	H1	H	2	U	B	174	300	0.58
16	H1	U	1	U	G	65.4	300	0.218
17	I1	H	1	H	A	91.4	300	0.304667
18	I1	U	2	H	H	136.4	300	0.454667
19	J1	H	1	U	G	201.6	300	0.672
20	J1	U	2	U	A	65.2	300	0.217333
21	K1	H	2	U	H	120	300	0.4
22	K1	U	1	U	B	135.8	300	0.452667
23	L1	H	2	U	H	29.6	300	0.0986667
24	L1	U	1	U	A	24	300	0.08
25	M1	H	1	H	C	14.6	300	0.0486667
26	M1	U	2	H	A	9.8	300	0.0326667
27	N1	H	1	H	A	61.2	300	0.204
28	O1	H	2	U	H	25.6	300	0.0853333
29	O1	U	1	U	A	25	300	0.0833333
30	P1	H	1	U	F	146	300	0.486667
31	P1	U	2	U	B	33.6	300	0.112
32	Q1	H	2	H	H	150.6	300	0.502
33	Q1	U	1	H	I	133.8	300	0.446
34	R1	H	1	U	I	124.2	300	0.414
35	R1	U	2	U	H	107	300	0.356667
36	S1	H	1	H	J	11.6	300	0.0386667
37	S1	U	2	H	K	186.6	300	0.622
38	T1	H	2	U	L	36	300	0.12
39	T1	U	1	U	A	261.6	300	0.872
40	U1	H	1	U	K	7.8	300	0.026
41	U1	U	2	U	J	16	300	0.0533333

## Sheet: Study 1 - Duration of gaze
observation	subject_ID	trial_per_session	session	trial	gaze_dur_before	total_dur_before	gaze_dur_after	total_dur_after
1	A1	1	1	1	0.266667	3	0.833333	3
2	A1	2	1	2	0.9	3	3	3
3	A1	3	1	3	2.06667	3	0	3
4	A1	4	1	4	0	3	0	3
5	A1	5	1	5	0	3	0	3
6	A1	6	1	6	0.633333	3	0.833333	3
7	A1	7	1	7	0	3	0	3
8	A1	8	1	8	0	3	0	3
9	A1	9	1	9	0.333333	3	0.233333	3
10	A1	10	1	10	0	3	0	3
11	A1	1	2	11	0	3	0	3
12	A1	2	2	12	0	3	0	3
13	A1	3	2	13	0.633333	3	0	3
14	A1	4	2	14	2.5	3	0.366667	3
15	A1	5	2	15	0.0666667	3	0.3	3
16	A1	6	2	16	3	3	0.3	3
17	A1	7	2	17	0	3	0	3
18	A1	8	2	18	0.333333	3	0.366667	3
19	A1	9	2	19	0.466667	3	0.133333	3
20	A1	10	2	20	3	3	0.233333	3
21	A1	1	3	21	0.433333	3	0.2	3
22	A1	2	3	22	0	3	0	3
23	A1	3	3	23	0	3	0	3
24	A1	4	3	24	0	3	0	3
25	A1	5	3	25	0	3	1.2	3
26	A1	6	3	26	0	3	0	3
27	A1	7	3	27	2.46667	3	0	3
28	A1	8	3	28	2.53333	3	1.83333	3
29	A1	9	3	29	0	3	0	3
30	A1	10	3	30	0	3	0	3
31	A1	1	4	31	0.366667	3	0.366667	3
32	A1	2	4	32	0	3	0	3
33	A1	3	4	33	0	3	0.433333	3
34	A1	4	4	34	0.466667	3	3	3
35	A1	5	4	35	3	3	1.06667	3
36	A1	6	4	36	0	3	0	3
37	A1	7	4	37	0.4	3	2.3	3
38	A1	8	4	38	0	3	0	3
39	A1	9	4	39	0	3	0.866667	3
40	A1	10	4	40	0	3	0	3
41	A1	7	5	47	0	0.366	0	3
42	A1	8	5	48	0	3	0	3
43	A1	9	5	49	0	3	1.56667	3
44	A1	10	5	50	3	3	0.733333	3
45	B1	1	1	1	1.03333	3	1	3
46	B1	2	1	2	0	3	0	3
47	B1	3	1	3	0	3	0	3
48	B1	4	1	4	0	3	0	3
49	B1	5	1	5	0.6	3	0.2	3
50	B1	6	1	6	0.533333	3	0.3	3
51	B1	7	1	7	1.13333	3	0.2	3
52	B1	8	1	8	1.93333	3	0.1	3
53	B1	9	1	9	0.466667	3	0	3
54	B1	10	1	10	0.2	3	0.333333	3
55	B1	1	2	11	0	3	0	3
56	B1	2	2	12	0.566667	3	0.233333	3
57	B1	3	2	13	0.866667	3	0.466667	3
58	B1	4	2	14	0	3	0	3
59	B1	5	2	15	0.9	3	0.433333	3
60	B1	6	2	16	0.4	3	0.133333	3
61	B1	7	2	17	0.633333	3	0.2	3
62	B1	8	2	18	0.6	3	0.166667	3
63	B1	9	2	19	0.633333	3	0.1	3
64	B1	10	2	20	0.5	3	0.166667	3
65	B1	1	3	21	0	3	0	3
66	B1	2	3	22	0.5	3	0.4	3
67	B1	3	3	23	0.233333	3	0.4	3
68	B1	4	3	24	0.333333	3	0.366667	3
69	B1	5	3	25	0.466667	3	0.266667	3
70	B1	6	3	26	0.666667	3	0	3
71	B1	7	3	27	0.366667	3	0.366667	3
72	B1	8	3	28	0.433333	3	0.166667	3
73	B1	9	3	29	0.466667	3	0	3
74	B1	10	3	30	0.433333	3	0	3
75	B1	1	4	31	0.166667	3	0.133333	3
76	B1	2	4	32	0.433333	3	0.166667	3
77	B1	3	4	33	0.333333	3	0.166667	3
78	B1	4	4	34	0.266667	3	0.2	3
79	B1	5	4	35	0.2	3	0.2	3
80	B1	6	4	36	0.233333	3	0.266667	3
81	B1	7	4	37	0.633333	3	0.166667	3
82	B1	8	4	38	0.433333	3	0.2	3
83	B1	9	4	39	0.3	3	0.1	3
84	B1	10	4	40	0.4	3	0.166667	3
85	B1	1	5	41	0.666667	3	0.0666667	3
86	B1	2	5	42	0.733333	3	0	3
87	B1	3	5	43	0.533333	3	0.133333	3
88	B1	4	5	44	0.566667	3	0.166667	3
89	B1	5	5	45	0.733333	3	0.133333	3
90	B1	6	5	46	0.7	3	0.133333	3
91	B1	7	5	47	0.566667	3	0.2	3
92	B1	8	5	48	0.4	3	0.1	3
93	B1	9	5	49	0.366667	3	0	3
94	B1	10	5	50	0.9	3	0.133333	3
95	C1	1	1	1	0.533333	3	0.233333	3
96	C1	2	1	2	0	3	2.23333	3
97	C1	3	1	3	2.96667	3	0	3
98	C1	4	1	4	0.633333	3	0	3
99	C1	5	1	5	0.733333	3	0	3
100	C1	6	1	6	0.733333	3	0	3
101	C1	7	1	7	0.8	3	0.0666667	3
102	C1	8	1	8	0.866667	3	0.1	3
103	C1	9	1	9	0.3	3	0	3
104	C1	10	1	10	0.633333	3	0.2	3
105	C1	1	2	11	0.466667	3	0.0666667	3
106	C1	2	2	12	1.1	3	0.1	3
107	C1	3	2	13	1.4	3	0.233333	3
108	C1	4	2	14	0.533333	3	0.133333	3
109	C1	5	2	15	1.8	3	0.166667	3
110	C1	6	2	16	0.7	3	0.0666667	3
111	C1	7	2	17	1.8	3	0.166667	3
112	C1	8	2	18	0.966667	3	0.233333	3
113	C1	9	2	19	3	3	0.133333	3
114	C1	10	2	20	0.6	3	0.2	3
115	C1	1	3	21	1.8	3	0.266667	3
116	C1	2	3	22	0.8	3	0.233333	3
117	C1	3	3	23	3	3	0.2	3
118	C1	4	3	24	3	3	0.333333	3
119	C1	5	3	25	3	3	0.2	3
120	C1	6	3	26	0	3	0.0666667	3
121	C1	7	3	27	1.56667	3	0.233333	3
122	C1	8	3	28	3	3	0.133333	3
123	C1	9	3	29	1.76667	3	0	3
124	C1	10	3	30	0.666667	3	0.233333	3
125	C1	1	4	31	1.16667	3	0.133333	3
126	C1	2	4	32	2.63333	3	0.1	3
127	C1	3	4	33	2.73333	3	0.2	3
128	C1	4	4	34	3	3	0.2	3
129	C1	5	4	35	0.433333	3	0.133333	3
130	C1	6	4	36	3	3	0.266667	3
131	C1	7	4	37	0.333333	3	0.333333	3
132	C1	8	4	38	0.533333	3	0.2	3
133	C1	9	4	39	1.43333	3	0.1	3
134	C1	10	4	40	2.26667	3	0.2	3
135	C1	1	5	41	0.2	3	0.133333	3
136	C1	2	5	42	3	3	0.166667	3
137	C1	3	5	43	2.93333	3	0.0666667	3
138	C1	4	5	44	1.9	3	0.233333	3
139	C1	5	5	45	0.5	3	0.366667	3
140	C1	6	5	46	3	3	0.233333	3
141	C1	7	5	47	3	3	0.233333	3
142	C1	8	5	48	3	3	1.33333	3
143	C1	9	5	49	2.03333	3	0.133333	3
144	C1	10	5	50	1.33333	3	0	3
145	D1	1	1	1	0	3	0	3
146	D1	2	1	2	0.166667	3	1.6	3
147	D1	3	1	3	0.5	3	0.0333333	3
148	D1	4	1	4	0	3	0	3
149	D1	5	1	5	0	3	0	3
150	D1	6	1	6	0	3	0	3
151	D1	7	1	7	0.0333333	3	0.2	3
152	D1	8	1	8	0	3	0	3
153	D1	9	1	9	0.366667	3	0.166667	3
154	D1	10	1	10	0	3	0	3
155	D1	1	2	11	0.633333	3	0.533333	3
156	D1	2	2	12	0	3	0	3
157	D1	3	2	13	0	3	0	3
158	D1	4	2	14	0	3	0.233333	3
159	D1	5	2	15	0	3	0	3
160	D1	6	2	16	0.266667	3	0.3	3
161	D1	7	2	17	0.0333333	3	0.166667	3
162	D1	8	2	18	0	3	0.3	3
163	D1	9	2	19	0	3	0.366667	3
164	D1	10	2	20	0.433333	3	0.133333	3
165	D1	1	3	21	0.3	3	0.333333	3
166	D1	2	3	22	0.433333	3	0.333333	3
167	D1	3	3	23	0	3	0	3
168	D1	4	3	24	1	3	0.4	3
169	D1	5	3	25	0	3	0	3
170	D1	6	3	26	0.133333	3	0.366667	3
171	D1	7	3	27	0.0666667	3	0.4	3
172	D1	8	3	28	0.9	3	0.333333	3
173	D1	9	3	29	0	3	0	3
174	D1	10	3	30	0.133333	3	0.566667	3
175	D1	1	4	31	0.233333	3	0.866667	3
176	D1	2	4	32	0.4	3	0.333333	3
177	D1	3	4	33	0	3	0	3
178	D1	4	4	34	0	3	0	3
179	D1	5	4	35	0	3	0	3
180	D1	6	4	36	0.266667	3	0.2	3
181	D1	7	4	37	0	3	0	3
182	D1	8	4	38	1.56667	3	0	3
183	D1	9	4	39	0.0666667	3	0.2	3
184	D1	10	4	40	0	3	0	3
185	D1	1	5	41	0	3	0	3
186	D1	2	5	42	0.533333	3	0.366667	3
187	D1	3	5	43	0.133333	3	0.233333	3
188	D1	4	5	44	0	3	0	3
189	D1	5	5	45	0.2	3	0.1	3
190	D1	6	5	46	2.13333	3	0	3
191	D1	7	5	47	0.2	3	0.266667	3
192	D1	8	5	48	0.433333	3	0.566667	3
193	D1	9	5	49	0.4	3	0.633333	3
194	D1	10	5	50	0.566667	3	0.266667	3
195	E1	1	1	1	0	3	2.4	3
196	E1	2	1	2	1.86667	3	2.66667	3
197	E1	3	1	3	3	3	0.266667	3
198	E1	4	1	4	1.16667	3	0.233333	3
199	E1	5	1	5	1.13333	3	0.2	3
200	E1	6	1	6	0.6	3	0.233333	3
201	E1	7	1	7	0.566667	3	0.0333333	3
202	E1	8	1	8	0.466667	3	0.2	3
203	E1	9	1	9	0.5	3	0.233333	3
204	E1	10	1	10	0.8	3	0.2	3
205	E1	1	2	11	1.53333	3	0.266667	3
206	E1	2	2	12	1.4	3	0.266667	3
207	E1	3	2	13	1.03333	3	0	3
208	E1	4	2	14	1.23333	3	0	3
209	E1	5	2	15	0.733333	3	0	3
210	E1	6	2	16	0.333333	3	0.133333	3
211	E1	7	2	17	0.966667	3	0.166667	3
212	E1	8	2	18	0.366667	3	0.3	3
213	E1	9	2	19	0.966667	3	0.466667	3
214	E1	10	2	20	1.46667	3	0.233333	3
215	E1	1	3	21	0.3	3	0.166667	3
216	E1	2	3	22	0.4	3	0.0666667	3
217	E1	3	3	23	0.1	3	0.166667	3
218	E1	4	3	24	0.533333	3	0.0666667	3
219	E1	5	3	25	2	3	0.166667	3
220	E1	6	3	26	2.13333	3	0.266667	3
221	E1	7	3	27	1.46667	3	0.1	3
222	E1	8	3	28	1.06667	3	0.1	3
223	E1	9	3	29	0.6	3	0.0333333	3
224	E1	10	3	30	3	3	0.133333	3
225	E1	1	4	31	0	3	0	3
226	E1	2	4	32	0.766667	3	0	3
227	E1	3	4	33	0	3	0	3
228	E1	4	4	34	1	3	0	3
229	E1	5	4	35	0.266667	3	0.133333	3
230	E1	6	4	36	0.0333333	3	0	3
231	E1	7	4	37	0.266667	3	0.0666667	3
232	E1	8	4	38	0.333333	3	0.1	3
233	E1	9	4	39	0.3	3	0.133333	3
234	E1	10	4	40	0.733333	3	0.166667	3
235	E1	1	5	41	1.03333	3	0	3
236	E1	2	5	42	0	3	0	3
237	E1	3	5	43	0	3	0	3
238	E1	4	5	44	0.466667	3	0.2	3
239	E1	5	5	45	0.266667	3	0.233333	3
240	E1	6	5	46	0.233333	3	0.1	3
241	E1	7	5	47	0.3	3	0.0333333	3
242	E1	8	5	48	0.133333	3	0.1	3
243	E1	9	5	49	0	3	0.0666667	3
244	E1	10	5	50	0.0333333	3	0.133333	3
245	F1	1	1	1	0.966667	3	0.2	3
246	F1	2	1	2	0	3	0	3
247	F1	3	1	3	0.666667	3	0	3
248	F1	4	1	4	0	3	0	3
249	F1	5	1	5	0	3	0	3
250	F1	6	1	6	0	3	0	3
251	F1	7	1	7	0	3	0	3
252	F1	8	1	8	0	3	0	3
253	F1	9	1	9	0	3	0	3
254	F1	10	1	10	0	3	0	3
255	F1	1	2	11	0.333333	3	0.466667	3
256	F1	2	2	12	1.5	3	0.233333	3
257	F1	3	2	13	0	3	0	3
258	F1	4	2	14	0	3	0	3
259	F1	5	2	15	1.56667	3	0	3
260	F1	6	2	16	0	3	0	3
261	F1	7	2	17	0.666667	3	0	3
262	F1	8	2	18	0	3	0	3
263	F1	9	2	19	2	3	0	3
264	F1	10	2	20	0	3	0	3
265	F1	1	3	21	0	3	0	3
266	F1	2	3	22	0	3	0	3
267	F1	3	3	23	0	3	0	3
268	F1	4	3	24	0	3	0	3
269	F1	5	3	25	0	3	0	3
270	F1	6	3	26	0	3	0	3
271	F1	7	3	27	2.16667	3	0.433333	3
272	F1	8	3	28	1.4	3	0.433333	3
273	F1	9	3	29	0.233333	3	0.5	3
274	F1	10	3	30	0.533333	3	0	3
275	F1	1	4	31	0	3	0	3
276	F1	2	4	32	3	3	0.566667	3
277	F1	3	4	33	2.06667	3	0.3	3
278	F1	4	4	34	3	3	0.266667	3
279	F1	5	4	35	0.766667	3	0.233333	3
280	F1	6	4	36	1.2	3	0.266667	3
281	F1	7	4	37	1.1	3	0.533333	3
282	F1	8	4	38	1.16667	3	0.0333333	3
283	F1	9	4	39	2.93333	3	0.3	3
284	F1	10	4	40	1.43333	3	0.5	3
285	F1	1	5	41	0.633333	3	0.1	3
286	F1	2	5	42	0	3	0	3
287	F1	3	5	43	0.666667	3	0.266667	3
288	F1	4	5	44	0	3	0	3
289	F1	5	5	45	0.8	3	0.2	3
290	F1	6	5	46	0.6	3	0.3	3
291	F1	7	5	47	0	3	1.4	3
292	F1	8	5	48	0	3	0	3
293	F1	9	5	49	0.1	3	2.83333	3
294	F1	10	5	50	0	3	0	3
295	G1	1	1	1	0.5	3	1.26667	3
296	G1	2	1	2	0	3	1.76667	3
297	G1	3	1	3	0.966667	3	0.0333333	3
298	G1	4	1	4	0.466667	3	0	3
299	G1	5	1	5	0.6	3	0	3
300	G1	6	1	6	0.5	3	0	3
301	G1	7	1	7	0.333333	3	0.0666667	3
302	G1	8	1	8	0.533333	3	0.0666667	3
303	G1	9	1	9	0.533333	3	0.0333333	3
304	G1	10	1	10	0.366667	3	0	3
305	G1	1	2	11	0.733333	3	0.1	3
306	G1	2	2	12	0	3	0	3
307	G1	3	2	13	0.433333	3	0.0666667	3
308	G1	4	2	14	0.433333	3	0.0666667	3
309	G1	5	2	15	0.533333	3	0.0666667	3
310	G1	6	2	16	0.466667	3	0.166667	3
311	G1	7	2	17	0.4	3	0.1	3
312	G1	8	2	18	0.466667	3	0	3
313	G1	9	2	19	0.333333	3	0.133333	3
314	G1	10	2	20	0.466667	3	0.233333	3
315	G1	1	3	21	1.86667	3	0.1	3
316	G1	2	3	22	0.5	3	0.133333	3
317	G1	3	3	23	0.466667	3	0.1	3
318	G1	4	3	24	0.4	3	0	3
319	G1	5	3	25	0.466667	3	0	3
320	G1	6	3	26	0.5	3	0	3
321	G1	7	3	27	0.266667	3	0	3
322	G1	8	3	28	0.366667	3	0.0333333	3
323	G1	9	3	29	0.966667	3	0	3
324	G1	10	3	30	0.4	3	0.233333	3
325	G1	1	4	31	0.8	3	0.0333333	3
326	G1	2	4	32	0.4	3	0.1	3
327	G1	3	4	33	0.5	3	0.0333333	3
328	G1	4	4	34	0.3	3	0.0666667	3
329	G1	5	4	35	0.333333	3	0.0333333	3
330	G1	6	4	36	0.433333	3	0.1	3
331	G1	7	4	37	0.4	3	0.1	3
332	G1	8	4	38	0.5	3	0	3
333	G1	9	4	39	0.666667	3	0.1	3
334	G1	10	4	40	0.533333	3	0	3
335	G1	1	5	41	0.5	3	0	3
336	G1	2	5	42	0.533333	3	0	3
337	G1	3	5	43	0.466667	3	0	3
338	G1	4	5	44	0.366667	3	0	3
339	G1	5	5	45	0.7	3	0	3
340	G1	6	5	46	0.466667	3	0.0333333	3
341	G1	7	5	47	0.466667	3	0.0333333	3
342	G1	8	5	48	0.433333	3	0	3
343	G1	9	5	49	1.1	3	0	3
344	G1	10	5	50	0.633333	3	0.133333	3
345	H1	1	1	1	0	3	0	3
346	H1	2	1	2	0.2	3	0.433333	3
347	H1	3	1	3	0	3	0	3
348	H1	4	1	4	0	3	0	3
349	H1	5	1	5	0	3	0	3
350	H1	6	1	6	0	3	0	3
351	H1	7	1	7	0	3	0	3
352	H1	8	1	8	0	3	0	3
353	H1	9	1	9	0	3	0	3
354	H1	10	1	10	0	3	0	3
355	H1	1	2	11	0	3	0	3
356	H1	2	2	12	0	3	0	3
357	H1	3	2	13	0.0666667	3	0.8	3
358	H1	4	2	14	0	3	0	3
359	H1	5	2	15	0	3	0	3
360	H1	6	2	16	0	3	0	3
361	H1	7	2	17	0	3	0	3
362	H1	8	2	18	0	3	0	3
363	H1	9	2	19	0	3	0	3
364	H1	10	2	20	0	3	0	3
365	H1	1	3	21	0	3	0	3
366	H1	2	3	22	0	3	0	3
367	H1	3	3	23	0	3	0	3
368	H1	4	3	24	0.2	3	0.4	3
369	H1	5	3	25	0	3	0	3
370	H1	6	3	26	0	3	0	3
371	H1	7	3	27	0	3	0	3
372	H1	8	3	28	0	3	0	3
373	H1	9	3	29	0	3	0	3
374	H1	10	3	30	0	3	0	3
375	H1	1	4	31	0	3	0	3
376	H1	2	4	32	0	3	0	3
377	H1	3	4	33	0	3	0	3
378	H1	4	4	34	0	3	0	3
379	H1	5	4	35	0	3	0	3
380	H1	6	4	36	0	3	0	3
381	H1	7	4	37	0	3	0	3
382	H1	8	4	38	0	3	0	3
383	H1	9	4	39	0	3	0	3
384	H1	10	4	40	0	3	0	3
385	H1	1	5	41	0	3	0	3
386	H1	2	5	42	0	3	0	3
387	H1	3	5	43	0	3	0.166667	3
388	H1	4	5	44	0	3	0	3
389	H1	5	5	45	0	3	0	3
390	H1	6	5	46	0	3	0	3
391	H1	7	5	47	0	3	0	3
392	H1	8	5	48	0	3	0	3
393	H1	9	5	49	0	3	0	3
394	H1	10	5	50	0	3	0	3
395	I1	1	1	1	0	3	0.133333	3
396	I1	2	1	2	0	3	0.233333	3
397	I1	3	1	3	0	3	0	3
398	I1	4	1	4	0	3	0	3
399	I1	5	1	5	0	3	0	3
400	I1	6	1	6	0	3	0	3
401	I1	7	1	7	0	3	0	3
402	I1	8	1	8	0	3	0	3
403	I1	9	1	9	0	3	0	3
404	I1	10	1	10	0.933333	3	0	3
405	I1	1	2	11	0	3	0	3
406	I1	2	2	12	0	3	0	3
407	I1	3	2	13	0	3	0	3
408	I1	4	2	14	0	3	0	3
409	I1	5	2	15	0	3	0	3
410	I1	6	2	16	0	3	0	3
411	I1	7	2	17	0	3	0	3
412	I1	8	2	18	0.166667	3	0	3
413	I1	9	2	19	0	3	0	3
414	I1	10	2	20	0	3	0	3
415	I1	1	3	21	0	3	0	3
416	I1	2	3	22	0	3	0	3
417	I1	3	3	23	0	3	0	3
418	I1	4	3	24	0	3	0	3
419	I1	5	3	25	2.86667	3	1.6	3
420	I1	6	3	26	3	3	0.233333	3
421	I1	7	3	27	0	3	0	3
422	I1	8	3	28	2.23333	3	0.566667	3
423	I1	9	3	29	3	3	0.466667	3
424	I1	10	3	30	3	3	0.9	3
425	I1	1	4	31	2.16667	3	0	3
426	I1	2	4	32	0.933333	3	0	3
427	I1	3	4	33	2.93333	3	0	3
428	I1	4	4	34	2.06667	3	0.366667	3
429	I1	5	4	35	2.73333	3	0	3
430	I1	6	4	36	0	3	0	3
431	I1	7	4	37	3	3	0.633333	3
432	I1	8	4	38	1.66667	3	0.2	3
433	I1	9	4	39	3	3	0.433333	3
434	I1	10	4	40	3	3	0.4	3
435	I1	1	5	41	1.73333	3	0.366667	3
436	I1	2	5	42	0	3	0	3
437	I1	3	5	43	1.26667	3	0.266667	3
438	I1	4	5	44	2.5	3	0.5	3
439	I1	5	5	45	1.73333	3	0.3	3
440	I1	6	5	46	3	3	0.566667	3
441	I1	7	5	47	0	3	0	3
442	I1	8	5	48	2.86667	3	0	3
443	I1	9	5	49	3	3	0.0666667	3
444	I1	10	5	50	0	3	0	3
445	J1	1	1	1	0	3	0.266667	3
446	J1	2	1	2	2.2	3	1.86667	3
447	J1	3	1	3	0	3	0	3
448	J1	4	1	4	0	3	0	3
449	J1	5	1	5	0.166667	3	0.366667	3
450	J1	6	1	6	0	3	0	3
451	J1	7	1	7	0	3	0.6	3
452	J1	8	1	8	0.766667	3	0.433333	3
453	J1	9	1	9	0	3	0.466667	3
454	J1	10	1	10	0.566667	3	0.333333	3
455	J1	1	2	11	0.433333	3	0.0666667	3
456	J1	2	2	12	0	3	0	3
457	J1	3	2	13	0	3	0	3
458	J1	4	2	14	0	3	0	3
459	J1	5	2	15	0	3	0	3
460	J1	6	2	16	0	3	0	3
461	J1	7	2	17	0.6	3	0.433333	3
462	J1	8	2	18	0	3	0.166667	3
463	J1	9	2	19	0	3	0	3
464	J1	10	2	20	0.233333	3	0.4	3
465	J1	1	3	21	0.233333	3	0.233333	3
466	J1	2	3	22	0	3	0	3
467	J1	3	3	23	0	3	0	3
468	J1	4	3	24	0	3	0	3
469	J1	5	3	25	0	3	0	3
470	J1	6	3	26	0	3	0	3
471	J1	7	3	27	0	3	0	3
472	J1	8	3	28	0	3	0	3
473	J1	9	3	29	0	3	0	3
474	J1	10	3	30	0	3	0	3
475	J1	1	4	31	1.4	3	0.366667	3
476	J1	2	4	32	0	3	0	3
477	J1	3	4	33	0.533333	3	0.266667	3
478	J1	4	4	34	0	3	0	3
479	J1	5	4	35	0	3	0	3
480	J1	6	4	36	0	3	0	3
481	J1	7	4	37	0	3	0	3
482	J1	8	4	38	0	3	0	3
483	J1	9	4	39	0	3	0	3
484	J1	10	4	40	0	3	0	3
485	J1	1	5	41	0	3	0	3
486	J1	2	5	42	0	3	0	3
487	J1	3	5	43	0	3	0	3
488	J1	4	5	44	0.333333	3	0.166667	3
489	J1	5	5	45	0	3	0.2	3
490	J1	6	5	46	0	3	0	3
491	J1	7	5	47	0	3	0	3
492	J1	8	5	48	0	3	0	3
493	J1	9	5	49	2.13333	3	0.1	3
494	J1	10	5	50	0	3	0	3
495	K1	1	1	1	0.466667	3	1.16667	3
496	K1	2	1	2	0	3	0.233333	3
497	K1	3	1	3	0.366667	3	0.566667	3
498	K1	4	1	4	0.466667	3	0.5	3
499	K1	5	1	5	1	3	0.266667	3
500	K1	6	1	6	0.266667	3	0	3
501	K1	7	1	7	1.06667	3	0	3
502	K1	8	1	8	0.533333	3	0.0666667	3
503	K1	9	1	9	0	3	0	3
504	K1	10	1	10	1.5	3	0	3
505	K1	1	2	11	0.3	3	0.0666667	3
506	K1	2	2	12	0.366667	3	0.166667	3
507	K1	3	2	13	1.06667	3	0.1	3
508	K1	4	2	14	1.3	3	0	3
509	K1	5	2	15	0.1	3	0	3
510	K1	6	2	16	0.733333	3	0.1	3
511	K1	7	2	17	1.2	3	0	3
512	K1	8	2	18	1.13333	3	0.2	3
513	K1	9	2	19	0.5	3	0.2	3
514	K1	10	2	20	1.16667	3	0	3
515	K1	1	3	21	0.0666667	3	0.866667	3
516	K1	2	3	22	1.26667	3	0	3
517	K1	3	3	23	1.53333	3	0	3
518	K1	4	3	24	1	3	0	3
519	K1	5	3	25	0.7	3	0.1	3
520	K1	6	3	26	1.7	3	0.1	3
521	K1	7	3	27	1.76667	3	0	3
522	K1	8	3	28	0.633333	3	0.166667	3
523	K1	9	3	29	0.466667	3	0.0333333	3
524	K1	10	3	30	0.833333	3	0	3
525	K1	1	4	31	0.466667	3	0.233333	3
526	K1	2	4	32	1.86667	3	0	3
527	K1	3	4	33	0.0333333	3	0.166667	3
528	K1	4	4	34	0.833333	3	0	3
529	K1	5	4	35	1.1	3	0.166667	3
530	K1	6	4	36	2.3	3	0	3
531	K1	7	4	37	0.9	3	0.0333333	3
532	K1	8	4	38	1.86667	3	0.133333	3
533	K1	9	4	39	0.966667	3	0.0666667	3
534	K1	10	4	40	0	3	0.166667	3
535	K1	1	5	41	0.633333	3	0.233333	3
536	K1	2	5	42	1.43333	3	0	3
537	K1	3	5	43	1.43333	3	0	3
538	K1	4	5	44	0	3	0	3
539	K1	5	5	45	1.33333	3	0	3
540	K1	6	5	46	1.43333	3	0	3
541	K1	7	5	47	1.73333	3	0	3
542	K1	8	5	48	1.7	3	0.2	3
543	K1	9	5	49	1.36667	3	0.133333	3
544	K1	10	5	50	0.766667	3	0	3
545	L1	1	1	1	0.6	3	0.4	3
546	L1	2	1	2	3	3	0.366667	3
547	L1	3	1	3	1.16667	3	0.133333	3
548	L1	4	1	4	0.933333	3	0	3
549	L1	5	1	5	1.06667	3	0	3
550	L1	6	1	6	0	3	0	3
551	L1	7	1	7	1.06667	3	0	3
552	L1	8	1	8	1.5	3	0	3
553	L1	9	1	9	1.83333	3	0	3
554	L1	10	1	10	0.6	3	0	3
555	L1	1	2	11	0.233333	3	0	3
556	L1	2	2	12	1.56667	3	0	3
557	L1	3	2	13	1.66667	3	0	3
558	L1	4	2	14	2	3	0	3
559	L1	5	2	15	1.33333	3	0	3
560	L1	6	2	16	1.53333	3	0	3
561	L1	7	2	17	2.63333	3	0	3
562	L1	8	2	18	1.46667	3	0	3
563	L1	9	2	19	3	3	0.3	3
564	L1	10	2	20	0.8	3	0.0333333	3
565	L1	1	3	21	1.5	3	0	3
566	L1	2	3	22	0.766667	3	0	3
567	L1	3	3	23	2.7	3	0	3
568	L1	4	3	24	2.7	3	0	3
569	L1	5	3	25	2.5	3	0	3
570	L1	6	3	26	2.7	3	0.0333333	3
571	L1	7	3	27	2.73333	3	0	3
572	L1	8	3	28	2.96667	3	0	3
573	L1	9	3	29	2.86667	3	0	3
574	L1	10	3	30	2.76667	3	0	3
575	L1	1	4	31	2.03333	3	0	3
576	L1	2	4	32	2.6	3	0	3
577	L1	3	4	33	3	3	0.166667	3
578	L1	4	4	34	2.56667	3	0	3
579	L1	5	4	35	2.7	3	0	3
580	L1	6	4	36	1.7	3	0	3
581	L1	7	4	37	2.6	3	0	3
582	L1	8	4	38	2.93333	3	0	3
583	L1	9	4	39	2.7	3	0.0333333	3
584	L1	10	4	40	2.5	3	0	3
585	L1	1	5	41	2.96667	3	0	3
586	L1	2	5	42	2.7	3	0	3
587	L1	3	5	43	2.53333	3	0	3
588	L1	4	5	44	3	3	0.1	3
589	L1	5	5	45	1.76667	3	0	3
590	L1	6	5	46	2.5	3	0	3
591	L1	7	5	47	3	3	0.133333	3
592	L1	8	5	48	2.33333	3	0	3
593	L1	9	5	49	3	3	0	3
594	L1	10	5	50	2.3	3	0.2	3
595	M1	1	1	1	0	3	0	3
596	M1	2	1	2	0	3	0.833333	3
597	M1	3	1	3	0	3	0	3
598	M1	4	1	4	0	3	0	3
599	M1	5	1	5	0	3	0	3
600	M1	6	1	6	0	3	0	3
601	M1	7	1	7	0.6	3	0.933333	3
602	M1	8	1	8	0	3	0	3
603	M1	9	1	9	0.2	3	0	3
604	M1	10	1	10	0.133333	3	0.366667	3
605	M1	1	2	11	0	3	0	3
606	M1	2	2	12	0	3	0	3
607	M1	3	2	13	0	3	0	3
608	M1	4	2	14	0.233333	3	0.533333	3
609	M1	5	2	15	2.2	3	0	3
610	M1	6	2	16	0.566667	3	0.6	3
611	M1	7	2	17	0	3	0	3
612	M1	8	2	18	0	3	0	3
613	M1	9	2	19	0.466667	3	0.133333	3
614	M1	10	2	20	0.566667	3	0.466667	3
615	M1	1	3	21	0.5	3	0	3
616	M1	2	3	22	0	3	0	3
617	M1	3	3	23	0	3	0	3
618	M1	4	3	24	1.33333	3	0.533333	3
619	M1	5	3	25	0	3	0	3
620	M1	6	3	26	0	3	0	3
621	M1	7	3	27	0.333333	3	0.566667	3
622	M1	8	3	28	0.366667	3	0.433333	3
623	M1	9	3	29	0.233333	3	0.333333	3
624	M1	10	3	30	0	3	0	3
625	M1	1	4	31	0.9	3	0	3
626	M1	2	4	32	1.36667	3	0.466667	3
627	M1	3	4	33	0	3	0	3
628	M1	4	4	34	0	3	0	3
629	M1	5	4	35	0.433333	3	0.433333	3
630	M1	6	4	36	0.466667	3	0.4	3
631	M1	7	4	37	0.7	3	0.466667	3
632	M1	8	4	38	0.533333	3	0.333333	3
633	M1	9	4	39	0.233333	3	0.366667	3
634	M1	10	4	40	1.73333	3	0.566667	3
635	M1	1	5	41	0.133333	3	0.333333	3
636	M1	2	5	42	0	3	0	3
637	M1	3	5	43	0.466667	3	0.533333	3
638	M1	4	5	44	1.2	3	0.533333	3
639	M1	5	5	45	0	3	0	3
640	M1	6	5	46	2	3	0.4	3
641	M1	7	5	47	0.533333	3	0.533333	3
642	M1	8	5	48	0	3	0	3
643	M1	9	5	49	0.366667	3	0.9	3
644	M1	10	5	50	0.7	3	0.7	3
645	N1	1	1	1	0	3	0	3
646	N1	2	1	2	0	3	2.5	3
647	N1	3	1	3	1.5	3	0	3
648	N1	4	1	4	0	3	0	3
649	N1	5	1	5	0	3	0	3
650	N1	6	1	6	0	3	0	3
651	N1	7	1	7	0	3	0	3
652	N1	8	1	8	0	3	0	3
653	N1	9	1	9	0	3	0	3
654	N1	10	1	10	0	3	0	3
655	N1	1	2	11	0.5	3	0	3
656	N1	2	2	12	0	3	0	3
657	N1	3	2	13	0	3	0	3
658	N1	4	2	14	0.433333	3	0	3
659	N1	5	2	15	0.3	3	0	3
660	N1	6	2	16	0.5	3	0	3
661	N1	7	2	17	2.93333	3	0.233333	3
662	N1	8	2	18	0.566667	3	0	3
663	N1	9	2	19	0.5	3	0.0333333	3
664	N1	10	2	20	0.566667	3	0	3
665	N1	1	3	21	0.5	3	0.0666667	3
666	N1	2	3	22	0.2	3	0	3
667	N1	3	3	23	1.23333	3	0.0333333	3
668	N1	4	3	24	0.366667	3	0	3
669	N1	5	3	25	0.2	3	0.233333	3
670	N1	6	3	26	1.26667	3	0.0333333	3
671	N1	7	3	27	0.433333	3	0.2	3
672	N1	8	3	28	0.3	3	0.566667	3
673	N1	9	3	29	0.4	3	0.1	3
674	N1	10	3	30	1.43333	3	0.2	3
675	N1	1	4	31	0.6	3	0	3
676	N1	2	4	32	0	3	0	3
677	N1	3	4	33	0.566667	3	0.2	3
678	N1	4	4	34	0.4	3	0.133333	3
679	N1	5	4	35	0.733333	3	0.133333	3
680	N1	6	4	36	0.533333	3	0.133333	3
681	N1	7	4	37	0.8	3	0.0333333	3
682	N1	8	4	38	0.4	3	0.133333	3
683	N1	9	4	39	0.466667	3	0.4	3
684	N1	10	4	40	0.733333	3	0.2	3
685	N1	1	5	41	0.566667	3	0	3
686	N1	2	5	42	0	3	0.266667	3
687	N1	3	5	43	0	3	0	3
688	N1	4	5	44	0.0666667	3	0.0333333	3
689	N1	5	5	45	0	3	0.366667	3
690	N1	6	5	46	0.366667	3	0.4	3
691	N1	7	5	47	0.333333	3	0.433333	3
692	N1	8	5	48	1.06667	3	0.0333333	3
693	N1	9	5	49	0.4	3	0.0666667	3
694	N1	10	5	50	0.233333	3	0.166667	3
695	O1	1	1	1	0	3	0	3
696	O1	2	1	2	0	3	0	3
697	O1	3	1	3	0.1	3	0	3
698	O1	4	1	4	2.36667	3	0	3
699	O1	5	1	5	0.5	3	0	3
700	O1	6	1	6	0.666667	3	0	3
701	O1	7	1	7	0.866667	3	0.0333333	3
702	O1	8	1	8	0.433333	3	0.4	3
703	O1	9	1	9	0.433333	3	0.233333	3
704	O1	10	1	10	0.6	3	0.0666667	3
705	O1	1	2	11	0.533333	3	0	3
706	O1	2	2	12	1	3	0	3
707	O1	3	2	13	1.73333	3	0	3
708	O1	4	2	14	0	3	0	3
709	O1	5	2	15	0.766667	3	0.0666667	3
710	O1	6	2	16	0.6	3	0	3
711	O1	7	2	17	0.566667	3	0.0333333	3
712	O1	8	2	18	0.533333	3	0.0666667	3
713	O1	9	2	19	0.6	3	0.2	3
714	O1	10	2	20	1.23333	3	0.133333	3
715	O1	1	3	21	0.433333	3	0	3
716	O1	2	3	22	1.23333	3	0	3
717	O1	3	3	23	0.6	3	0	3
718	O1	4	3	24	0.866667	3	0	3
719	O1	5	3	25	0.9	3	0.0666667	3
720	O1	6	3	26	2.93333	3	0	3
721	O1	7	3	27	0.6	3	0.133333	3
722	O1	8	3	28	2.26667	3	0	3
723	O1	9	3	29	0.966667	3	0.0333333	3
724	O1	10	3	30	0.766667	3	0	3
725	O1	1	4	31	1.4	3	0.0333333	3
726	O1	2	4	32	0.433333	3	0	3
727	O1	3	4	33	3	3	0.1	3
728	O1	4	4	34	2.53333	3	0	3
729	O1	5	4	35	0.5	3	0	3
730	O1	6	4	36	1.23333	3	0	3
731	O1	7	4	37	3	3	0.166667	3
732	O1	8	4	38	3	3	0.1	3
733	O1	9	4	39	2.6	3	0.133333	3
734	O1	10	4	40	0.666667	3	0	3
735	O1	1	5	41	1.4	3	0	3
736	O1	2	5	42	1.2	3	0	3
737	O1	3	5	43	2.7	3	0	3
738	O1	4	5	44	3	3	0.2	3
739	O1	5	5	45	3	3	0.0333333	3
740	O1	6	5	46	3	3	0.166667	3
741	O1	7	5	47	0.533333	3	0.2	3
742	O1	8	5	48	3	3	0.0666667	3
743	O1	9	5	49	3	3	0.166667	3
744	O1	10	5	50	3	3	0	3
745	P1	1	1	1	0.766667	3	2.23333	3
746	P1	2	1	2	3	3	2.4	3
747	P1	3	1	3	0	3	0	3
748	P1	4	1	4	0	3	0	3
749	P1	5	1	5	0.466667	3	0.0666667	3
750	P1	6	1	6	1	3	0.733333	3
751	P1	7	1	7	0.766667	3	0.2	3
752	P1	8	1	8	0.233333	3	0.433333	3
753	P1	9	1	9	0.966667	3	0.266667	3
754	P1	10	1	10	0.866667	3	0.4	3
755	P1	1	2	11	2.63333	3	0.433333	3
756	P1	2	2	12	0.7	3	0.266667	3
757	P1	3	2	13	0.133333	3	0.1	3
758	P1	4	2	14	0	3	0	3
759	P1	5	2	15	0.2	3	0.266667	3
760	P1	6	2	16	0.466667	3	0.3	3
761	P1	7	2	17	0	3	0	3
762	P1	8	2	18	0.733333	3	0.266667	3
763	P1	9	2	19	0.466667	3	0.333333	3
764	P1	10	2	20	0.566667	3	0.366667	3
765	P1	1	3	21	0	3	0	3
766	P1	2	3	22	0.266667	3	0.366667	3
767	P1	3	3	23	0.3	3	0.333333	3
768	P1	4	3	24	0.8	3	0.333333	3
769	P1	5	3	25	0.533333	3	0.366667	3
770	P1	6	3	26	0.533333	3	0.1	3
771	P1	7	3	27	0.566667	3	0.266667	3
772	P1	8	3	28	0.566667	3	0.333333	3
773	P1	9	3	29	0.666667	3	0.366667	3
774	P1	10	3	30	0.3	3	0.466667	3
775	P1	1	4	31	1.53333	3	0.466667	3
776	P1	2	4	32	0.366667	3	0.466667	3
777	P1	3	4	33	0.633333	3	0.0666667	3
778	P1	4	4	34	0.266667	3	0.533333	3
779	P1	5	4	35	0.333333	3	0.266667	3
780	P1	6	4	36	0.266667	3	0.233333	3
781	P1	7	4	37	1.86667	3	0.366667	3
782	P1	8	4	38	0.233333	3	0.666667	3
783	P1	9	4	39	0.333333	3	0.266667	3
784	P1	10	4	40	0.366667	3	0.333333	3
785	P1	1	5	41	0.266667	3	0.4	3
786	P1	2	5	42	0.5	3	0.3	3
787	P1	3	5	43	0.666667	3	0.333333	3
788	P1	4	5	44	0.8	3	0.4	3
789	P1	5	5	45	0	3	0.2	3
790	P1	6	5	46	0.6	3	0.1	3
791	P1	7	5	47	1	3	0.233333	3
792	P1	8	5	48	0.233333	3	0.3	3
793	P1	9	5	49	0.333333	3	0.266667	3
794	P1	10	5	50	0.566667	3	0	3
795	Q1	1	1	1	0	3	0	3
796	Q1	2	1	2	1.16667	3	0	3
797	Q1	3	1	3	0.666667	3	0	3
798	Q1	4	1	4	0	3	0	3
799	Q1	5	1	5	0.333333	3	0.366667	3
800	Q1	6	1	6	0.5	3	0.133333	3
801	Q1	7	1	7	0.133333	3	0.1	3
802	Q1	8	1	8	0.566667	3	3	3
803	Q1	9	1	9	2.63333	3	2.93333	3
804	Q1	10	1	10	3	3	0.133333	3
805	Q1	1	2	11	0.566667	3	0.0333333	3
806	Q1	2	2	12	0.766667	3	0.266667	3
807	Q1	3	2	13	0.133333	3	0.166667	3
808	Q1	4	2	14	0	3	0	3
809	Q1	5	2	15	0.0333333	3	0.0666667	3
810	Q1	6	2	16	2.26667	3	0	3
811	Q1	7	2	17	1.13333	3	0.0333333	3
812	Q1	8	2	18	1.13333	3	0.2	3
813	Q1	9	2	19	0.9	3	0.3	3
814	Q1	10	2	20	3	3	0.333333	3
815	Q1	1	3	21	2	3	0	3
816	Q1	2	3	22	2.26667	3	0.266667	3
817	Q1	3	3	23	1.06667	3	0.333333	3
818	Q1	4	3	24	2.76667	3	0	3
819	Q1	5	3	25	0.833333	3	0.433333	3
820	Q1	6	3	26	1.8	3	0.133333	3
821	Q1	7	3	27	0	3	0	3
822	Q1	8	3	28	0.8	3	0.233333	3
823	Q1	9	3	29	0	3	0	3
824	Q1	10	3	30	1.53333	3	0.3	3
825	Q1	1	4	31	1.53333	3	0.4	3
826	Q1	2	4	32	3	3	0	3
827	Q1	3	4	33	2.3	3	0	3
828	Q1	4	4	34	2.6	3	0	3
829	Q1	5	4	35	3	3	0.333333	3
830	Q1	6	4	36	0.3	3	0.566667	3
831	Q1	7	4	37	1.56667	3	0.766667	3
832	Q1	8	4	38	1.7	3	0.333333	3
833	Q1	9	4	39	0.933333	3	0.0666667	3
834	Q1	10	4	40	0.766667	3	0.2	3
835	Q1	1	5	41	1.76667	3	0.266667	3
836	Q1	2	5	42	1.8	3	0.0333333	3
837	Q1	3	5	43	0.333333	3	0.1	3
838	Q1	4	5	44	0	3	2.46667	3
839	Q1	5	5	45	0	3	2.6	3
840	Q1	6	5	46	1.63333	3	2.73333	3
841	Q1	7	5	47	0	3	2.66667	3
842	Q1	8	5	48	0.7	3	0.166667	3
843	Q1	9	5	49	1.3	3	0.233333	3
844	Q1	10	5	50	1.6	3	0.266667	3
845	R1	1	1	1	0.366667	3	1.53333	3
846	R1	2	1	2	0.9	3	0.133333	3
847	R1	3	1	3	2.13333	3	0.333333	3
848	R1	4	1	4	0.3	3	0.566667	3
849	R1	5	1	5	0.0666667	3	0.1	3
850	R1	6	1	6	0	3	0	3
851	R1	7	1	7	0.133333	3	0	3
852	R1	8	1	8	0.566667	3	0	3
853	R1	9	1	9	0.5	3	0.633333	3
854	R1	10	1	10	0.5	3	0.0333333	3
855	R1	1	2	11	0.733333	3	0.133333	3
856	R1	2	2	12	1.76667	3	0.0333333	3
857	R1	3	2	13	0.3	3	0.166667	3
858	R1	4	2	14	0.3	3	0.266667	3
859	R1	5	2	15	0.266667	3	0.466667	3
860	R1	6	2	16	0.4	3	0.233333	3
861	R1	7	2	17	0.266667	3	0.266667	3
862	R1	8	2	18	0.366667	3	0.266667	3
863	R1	9	2	19	1.03333	3	0.3	3
864	R1	10	2	20	0.433333	3	0.266667	3
865	R1	1	3	21	1.36667	3	0.133333	3
866	R1	2	3	22	0.233333	3	0	3
867	R1	3	3	23	0.266667	3	0.366667	3
868	R1	4	3	24	0.3	3	0.133333	3
869	R1	5	3	25	1.9	3	0.1	3
870	R1	6	3	26	1.6	3	0.133333	3
871	R1	7	3	27	0.866667	3	0.733333	3
872	R1	8	3	28	3	3	0.266667	3
873	R1	9	3	29	0.7	3	0.366667	3
874	R1	10	3	30	3	3	0.0666667	3
875	R1	1	4	31	0.366667	3	0	3
876	R1	2	4	32	0.366667	3	0.1	3
877	R1	3	4	33	0.333333	3	0.1	3
878	R1	4	4	34	2.96667	3	0.0666667	3
879	R1	5	4	35	1.93333	3	0.233333	3
880	R1	6	4	36	3	3	0.233333	3
881	R1	7	4	37	3	3	0.433333	3
882	R1	8	4	38	3	3	0.2	3
883	R1	9	4	39	0.666667	3	0.4	3
884	R1	10	4	40	3	3	0.0333333	3
885	R1	1	5	41	0.966667	3	0.166667	3
886	R1	2	5	42	0.6	3	0.0666667	3
887	R1	3	5	43	0.466667	3	0.1	3
888	R1	4	5	44	1.2	3	0.2	3
889	R1	5	5	45	0	3	0	3
890	R1	6	5	46	0	3	0	3
891	R1	7	5	47	0.833333	3	0	3
892	R1	8	5	48	0.466667	3	0.0666667	3
893	R1	9	5	49	0.5	3	0	3
894	R1	10	5	50	0.366667	3	0.0666666	3
895	S1	1	1	1	0.333333	3	0.566667	3
896	S1	2	1	2	0.133333	3	0.666667	3
897	S1	3	1	3	0.166667	3	0	3
898	S1	4	1	4	0	3	0	3
899	S1	5	1	5	0	3	0	3
900	S1	6	1	6	0	3	0	3
901	S1	7	1	7	0.5	3	0	3
902	S1	8	1	8	0	3	0	3
903	S1	9	1	9	0	3	0	3
904	S1	10	1	10	0	3	0	3
905	S1	1	2	11	0	3	0	3
906	S1	2	2	12	0	3	0.233333	3
907	S1	3	2	13	0	3	0	3
908	S1	4	2	14	0	3	0	3
909	S1	5	2	15	0.6	3	0.133333	3
910	S1	6	2	16	0	3	0	3
911	S1	7	2	17	0	3	0	3
912	S1	8	2	18	0	3	0	3
913	S1	9	2	19	0	3	0	3
914	S1	10	2	20	0	3	0	3
915	S1	1	3	21	0	3	0	3
916	S1	2	3	22	0	3	0	3
917	S1	3	3	23	0.666667	3	0	3
918	S1	4	3	24	0	3	0	3
919	S1	5	3	25	0	3	0	3
920	S1	6	3	26	0	3	0	3
921	S1	7	3	27	0	3	0	3
922	S1	8	3	28	0.233333	3	0	3
923	S1	9	3	29	0.4	3	0	3
924	S1	10	3	30	0	3	0	3
925	S1	1	4	31	0	3	0	3
926	S1	2	4	32	0	3	0	3
927	S1	3	4	33	0	3	0	3
928	S1	4	4	34	0	3	0	3
929	S1	5	4	35	0	3	0	3
930	S1	6	4	36	0	3	0	3
931	S1	7	4	37	0	3	0	3
932	S1	8	4	38	0	3	0	3
933	S1	9	4	39	0	3	0	3
934	S1	10	4	40	0	3	0	3
935	S1	1	5	41	0	3	0	3
936	S1	2	5	42	0	3	0	3
937	S1	3	5	43	0	3	0	3
938	S1	4	5	44	0	3	0	3
939	S1	5	5	45	0	3	0	3
940	S1	6	5	46	0	3	0	3
941	S1	7	5	47	0	3	0	3
942	S1	8	5	48	0	3	0	3
943	S1	9	5	49	0	3	0	3
944	S1	10	5	50	0	3	0	3
945	T1	1	1	1	0	3	0.4	3
946	T1	2	1	2	2.03333	3	3	3
947	T1	3	1	3	2.3	3	0.2	3
948	T1	4	1	4	0	3	0	3
949	T1	5	1	5	0	3	0	3
950	T1	6	1	6	0.233333	3	0	3
951	T1	7	1	7	0.4	3	0.3	3
952	T1	8	1	8	0.266667	3	0.333333	3
953	T1	9	1	9	0.266667	3	0.366667	3
954	T1	10	1	10	0	3	0	3
955	T1	1	2	11	1.26667	3	0.466667	3
956	T1	2	2	12	0.0333333	3	0.3	3
957	T1	3	2	13	3	3	0.6	3
958	T1	4	2	14	0	3	0.5	3
959	T1	5	2	15	2.53333	3	0.733333	3
960	T1	6	2	16	0.366667	3	0.433333	3
961	T1	7	2	17	0	3	0.133333	3
962	T1	8	2	18	0.166667	3	0.433333	3
963	T1	9	2	19	0.2	3	0.8	3
964	T1	10	2	20	0.3	3	0.5	3
965	T1	1	3	21	0	3	0.233333	3
966	T1	2	3	22	0.866667	3	0.4	3
967	T1	3	3	23	1.23333	3	0.533333	3
968	T1	4	3	24	0.5	3	0.233333	3
969	T1	5	3	25	0.466667	3	0.333333	3
970	T1	6	3	26	0.633333	3	0.833333	3
971	T1	7	3	27	0	3	0	3
972	T1	8	3	28	3	3	0.766667	3
973	T1	9	3	29	0.166667	3	0.566667	3
974	T1	10	3	30	0.6	3	0.4	3
975	T1	1	4	31	0.566667	3	0.533333	3
976	T1	2	4	32	3	3	0.4	3
977	T1	3	4	33	1.63333	3	0.8	3
978	T1	4	4	34	2.16667	3	0.566667	3
979	T1	5	4	35	1.53333	3	0.4	3
980	T1	6	4	36	0.633333	3	0.4	3
981	T1	7	4	37	0.7	3	0.366667	3
982	T1	8	4	38	0.633333	3	0.3	3
983	T1	9	4	39	0.166667	3	0.466667	3
984	T1	10	4	40	0.266667	3	0.666667	3
985	T1	1	5	41	0.3	3	0.0666667	3
986	T1	2	5	42	0.866667	3	0.366667	3
987	T1	3	5	43	3	3	0.633333	3
988	T1	4	5	44	0.366667	3	0.7	3
989	T1	5	5	45	3	3	0.7	3
990	T1	6	5	46	1.7	3	0.133333	3
991	T1	7	5	47	1.3	3	0.5	3
992	T1	8	5	48	3	3	0.5	3
993	T1	9	5	49	0.433333	3	0.366667	3
994	T1	10	5	50	0.366667	3	0.733333	3
995	U1	1	1	1	0.3	3	1.8	3
996	U1	2	1	2	0	3	0	3
997	U1	3	1	3	2.56667	3	0	3
998	U1	4	1	4	0.233333	3	0.466667	3
999	U1	5	1	5	0.266667	3	0.433333	3
1000	U1	6	1	6	0.3	3	0.4	3
1001	U1	7	1	7	1.7	3	0.3	3
1002	U1	8	1	8	0.4	3	0.4	3
1003	U1	9	1	9	0	3	0	3
1004	U1	10	1	10	0	3	0	3
1005	U1	1	2	11	0.4	3	0	3
1006	U1	2	2	12	1.1	3	0.4	3
1007	U1	3	2	13	1.83333	3	0.266667	3
1008	U1	4	2	14	0.3	3	0.4	3
1009	U1	5	2	15	0.3	3	0.433333	3
1010	U1	6	2	16	0.6	3	0	3
1011	U1	7	2	17	0	3	0	3
1012	U1	8	2	18	2.33333	3	0.366667	3
1013	U1	9	2	19	0.166667	3	0.433333	3
1014	U1	10	2	20	0.966667	3	0	3
1015	U1	1	3	21	0.566667	3	0	3
1016	U1	2	3	22	0	3	0	3
1017	U1	3	3	23	0.166667	3	0.366667	3
1018	U1	4	3	24	0.833333	3	0.0666667	3
1019	U1	5	3	25	0.833333	3	0.0666667	3
1020	U1	6	3	26	0.466667	3	0.4	3
1021	U1	7	3	27	0.466667	3	0.366667	3
1022	U1	8	3	28	0.3	3	0.466667	3
1023	U1	9	3	29	2.46667	3	0	3
1024	U1	10	3	30	3	3	0.2	3
1025	U1	1	4	31	0.4	3	0.533333	3
1026	U1	2	4	32	0.433333	3	0	3
1027	U1	3	4	33	1.06667	3	0.466667	3
1028	U1	4	4	34	2.76667	3	0.466667	3
1029	U1	5	4	35	0.0666667	3	0.833333	3
1030	U1	6	4	36	3	3	0	3
1031	U1	7	4	37	1.13333	3	0	3
1032	U1	8	4	38	1.13333	3	0.166667	3
1033	U1	9	4	39	2.53333	3	0	3
1034	U1	10	4	40	1.96667	3	0	3
1035	U1	1	5	41	0.366667	3	0.266667	3
1036	U1	2	5	42	0.3	3	0	3
1037	U1	3	5	43	0.666667	3	0.2	3
1038	U1	4	5	44	3	3	0.533333	3
1039	U1	5	5	45	3	3	0.333333	3
1040	U1	6	5	46	2.36667	3	0.466667	3
1041	U1	7	5	47	0.333333	3	0.466667	3
1042	U1	8	5	48	3	3	0.466667	3
1043	U1	9	5	49	3	3	1.23333	3
1044	U1	10	5	50	3	3	0.333333	3

## Sheet: Study 2 - No. of presses
observation	subject_ID	human_type	condition	condition_order	day_order	human_ID	presses	no_press
1	A1	H	T	2	1	O	4	16
2	A1	H	AC	3	1	O	3	17
3	A1	H	SFC	1	1	O	1	19
4	A1	U	T	2	2	X	2	18
5	A1	U	AC	3	2	X	2	18
6	A1	U	SFC	1	2	X	1	19
7	B1	H	T	1	1	A	3	17
8	B1	H	AC	2	1	A	0	20
9	B1	H	SFC	3	1	A	1	19
10	B1	U	T	1	2	B	2	18
11	B1	U	AC	2	2	B	2	18
12	B1	U	SFC	3	2	B	1	19
13	C1	H	T	1	2	B	2	18
14	C1	H	AC	2	2	B	1	19
15	C1	H	SFC	3	2	B	0	20
16	C1	U	T	1	1	C	1	19
17	C1	U	AC	2	1	C	1	19
18	C1	U	SFC	3	1	C	3	17
19	D1	H	T	2	2	F	1	19
20	D1	H	AC	1	2	F	3	17
21	D1	H	SFC	3	2	F	1	19
22	D1	U	T	2	1	U	1	19
23	D1	U	AC	1	1	U	7	13
24	D1	U	SFC	3	1	U	7	13
25	E1	H	T	2	1	U	1	19
26	E1	H	AC	1	1	U	3	17
27	E1	H	SFC	3	1	U	1	19
28	E1	U	T	2	2	V	1	19
29	E1	U	AC	1	2	V	1	19
30	E1	U	SFC	3	2	V	1	19
31	F2	H	T	3	2	P	4	16
32	F2	H	AC	1	2	P	6	14
33	F2	H	SFC	2	2	P	1	19
34	F2	U	T	3	1	D	10	10
35	F2	U	AC	1	1	D	5	15
36	F2	U	SFC	2	1	D	10	10
37	G2	H	T	1	2	L	2	18
38	G2	H	AC	2	2	L	1	19
39	G2	H	SFC	3	2	L	1	19
40	G2	U	T	1	1	J	11	9
41	G2	U	AC	2	1	J	5	15
42	G2	U	SFC	3	1	J	4	16
43	H2	H	T	2	2	S	1	19
44	H2	H	AC	1	2	S	4	16
45	H2	H	SFC	3	2	S	1	19
46	H2	U	T	2	1	N	2	18
47	H2	U	AC	1	1	N	3	17
48	H2	U	SFC	3	1	N	1	19
49	I2	H	T	3	2	W	2	18
50	I2	H	AC	2	2	W	2	18
51	I2	H	SFC	1	2	W	3	17
52	I2	U	T	3	1	T	3	17
53	I2	U	AC	2	1	T	6	14
54	I2	U	SFC	1	1	T	13	7
55	J2	H	T	1	1	H	8	12
56	J2	H	AC	3	1	H	3	17
57	J2	H	SFC	2	1	H	5	15
58	J2	U	T	1	2	I	3	17
59	J2	U	AC	3	2	I	1	19
60	J2	U	SFC	2	2	I	1	19
61	K2	H	T	1	1	C	5	15
62	K2	H	AC	3	1	C	2	18
63	K2	H	SFC	2	1	C	3	17
64	K2	U	T	1	2	F	4	16
65	K2	U	AC	3	2	F	2	18
66	K2	U	SFC	2	2	F	3	17
67	L2	H	T	2	2	T	17	3
68	L2	H	AC	3	2	T	15	5
69	L2	H	SFC	1	2	T	19	1
70	L2	U	T	2	1	S	19	1
71	L2	U	AC	3	1	S	19	1
72	L2	U	SFC	1	1	S	20	0
73	M2	H	T	3	1	D	11	9
74	M2	H	AC	1	1	D	10	10
75	M2	H	SFC	2	1	D	7	13
76	M2	U	T	3	2	E	4	16
77	M2	U	AC	1	2	E	7	13
78	M2	U	SFC	2	2	E	6	14
79	N2	H	T	1	2	E	2	18
80	N2	H	AC	3	2	E	0	20
81	N2	H	SFC	2	2	E	0	20
82	N2	U	T	1	1	L	3	17
83	N2	U	AC	3	1	L	1	19
84	N2	U	SFC	2	1	L	2	18
85	O2	H	T	3	1	M	2	18
86	O2	H	AC	1	1	M	6	14
87	O2	H	SFC	2	1	M	0	20
88	O2	U	T	3	2	A	2	18
89	O2	U	AC	1	2	A	4	16
90	O2	U	SFC	2	2	A	2	18
91	P2	H	T	3	2	N	5	15
92	P2	H	AC	1	2	N	8	12
93	P2	H	SFC	2	2	N	6	14
94	P2	U	T	3	1	M	14	6
95	P2	U	AC	1	1	M	3	17
96	P2	U	SFC	2	1	M	4	16
97	Q2	H	T	3	1	Q	4	16
98	Q2	H	AC	2	1	Q	5	15
99	Q2	H	SFC	1	1	Q	3	17
100	Q2	U	T	3	2	R	4	16
101	Q2	U	AC	2	2	R	6	14
102	Q2	U	SFC	1	2	R	5	15
103	R2	H	T	2	1	I	17	3
104	R2	H	AC	3	1	I	10	10
105	R2	H	SFC	1	1	I	15	5
106	R2	U	T	2	2	Q	2	18
107	R2	U	AC	3	2	Q	5	15
108	R2	U	SFC	1	2	Q	1	19
109	S2	H	T	1	2	G	4	16
110	S2	H	AC	3	2	G	1	19
111	S2	H	SFC	2	2	G	2	18
112	S2	U	T	1	1	H	9	11
113	S2	U	AC	3	1	H	4	16
114	S2	U	SFC	2	1	H	6	14
115	T2	H	T	2	1	K	6	14
116	T2	H	AC	1	1	K	11	9
117	T2	H	SFC	3	1	K	2	18
118	T2	U	T	2	2	O	2	18
119	T2	U	AC	1	2	O	3	17
120	T2	U	SFC	3	2	O	3	17
121	U2	H	T	1	1	J	8	12
122	U2	H	AC	2	1	J	2	18
123	U2	H	SFC	3	1	J	2	18
124	U2	U	T	1	2	K	2	18
125	U2	U	AC	2	2	K	2	18
126	U2	U	SFC	3	2	K	2	18

## Sheet: Study 2 - Latency to approach
observation	subject_ID	human_type	day_order	human_ID	test_dur	lat_prox	start_time	event
1	A1	H	1	O	300	1.2	0	2
2	A1	U	2	X	300	1	0	2
3	B1	H	1	A	300	1	0	2
4	B1	U	2	B	300	301	0	1
5	C1	H	2	B	300	1.6	0	2
6	C1	U	1	C	300	1.2	0	2
7	D1	H	2	F	300	37.2	0	2
8	D1	U	1	U	300	64.2	0	2
9	E1	H	1	U	300	1.2	0	2
10	E1	U	2	V	300	21.2	0	2
11	F2	H	2	P	300	1.8	0	2
12	F2	U	1	D	300	1.8	0	2
13	G2	H	2	L	300	4.2	0	2
14	G2	U	1	J	300	14	0	2
15	H2	H	2	S	300	0.8	0	2
16	H2	U	1	N	300	3	0	2
17	I2	H	2	W	300	14	0	2
18	I2	U	1	T	300	9.6	0	2
19	J2	H	1	H	300	14.6	0	2
20	J2	U	2	I	300	2.2	0	2
21	K2	H	1	C	300	4.4	0	2
22	K2	U	2	F	300	3.6	0	2
23	L2	H	2	T	300	1.8	0	2
24	L2	U	1	S	300	0.8	0	2
25	M2	H	1	D	300	1.6	0	2
26	M2	U	2	E	300	3	0	2
27	N2	H	2	E	300	0.2	0	2
28	N2	U	1	L	300	3.6	0	2
29	O2	H	2	N	300	1.2	0	2
30	O2	U	1	M	300	1.6	0	2
31	P2	H	1	M	300	3.4	0	2
32	P2	U	2	A	300	7.2	0	2
33	Q2	H	1	Q	300	4.2	0	2
34	Q2	U	2	R	300	20.2	0	2
35	R2	H	1	I	300	12	0	2
36	R2	U	2	Q	300	75.2	0	2
37	S2	H	2	G	300	4.2	0	2
38	S2	U	1	H	300	1.4	0	2
39	T2	H	1	K	300	20.2	0	2
40	T2	U	2	O	300	4.2	0	2
41	U2	H	1	J	300	1.2	0	2
42	U2	U	2	K	300	1.4	0	2

## Sheet: Study 2 - Duration of proximity
observation	subject_ID	human_type	day_order	human_ID	dur_prox_human	test_dur	prop_dur
1	A1	H	1	O	13.6	300	0.0453333
2	A1	U	2	X	18.4	300	0.0613333
3	B1	H	1	A	6.6	300	0.022
4	B1	U	2	B	0	300	0
5	C1	H	2	B	17.6	300	0.0586667
6	C1	U	1	C	163.4	300	0.544667
7	D1	H	2	F	16.4	300	0.0546667
8	D1	U	1	U	15.2	300	0.0506667
9	E1	H	1	U	230.6	300	0.768667
10	E1	U	2	V	219.6	300	0.732
11	F2	H	2	P	26	300	0.0866667
12	F2	U	1	D	66.4	300	0.221333
13	G2	H	2	L	30.8	300	0.102667
14	G2	U	1	J	60.4	300	0.201333
15	H2	H	2	S	87.2	300	0.290667
16	H2	U	1	N	65.8	300	0.219333
17	I2	H	2	W	79.8	300	0.266
18	I2	U	1	T	32	300	0.106667
19	J2	H	1	H	10.4	300	0.0346667
20	J2	U	2	I	30.6	300	0.102
21	K2	H	1	C	130.8	300	0.436
22	K2	U	2	F	144.6	300	0.482
23	L2	H	2	T	106.8	300	0.356
24	L2	U	1	S	56.8	300	0.189333
25	M2	H	1	D	97.4	300	0.324667
26	M2	U	2	E	44.6	300	0.148667
27	N2	H	2	E	104.2	300	0.347333
28	N2	U	1	L	76.6	300	0.255333
29	O2	H	2	N	44.8	300	0.149333
30	O2	U	1	M	54.6	300	0.182
31	P2	H	1	M	38.6	300	0.128667
32	P2	U	2	A	17.2	300	0.0573333
33	Q2	H	1	Q	22.2	300	0.074
34	Q2	U	2	R	25	300	0.0833333
35	R2	H	1	I	19	300	0.0633333
36	R2	U	2	Q	6.6	300	0.022
37	S2	H	2	G	17.4	300	0.058
38	S2	U	1	H	56.8	300	0.189333
39	T2	H	1	K	109.8	300	0.366
40	T2	U	2	O	88.4	300	0.294667
41	U2	H	1	J	41.4	300	0.138
42	U2	U	2	K	59.2	300	0.197333
